# Supplementary material for: Tumor Infiltrating Lymphocytes Affect the Outcome of Patients with Operable Triple-Negative Breast Cancer in Combination with Mutated Amino Acid Classes
Source: PLoS One. 2016 Sep 29;11(9):e0163138. doi: 10.1371/journal.pone.0163138 (PMC5042538; doi:10.1371/journal.pone.0163138)
Supplement: S5 Table — (XLS) [file pone.0163138.s006.xls]

## Sheet: S5
TABLE S5: Mutation characteristics in the training and validation cohorts
A: Mutation types and mutated amino acid classes in the training and validation cohorts (323 patients)													B: Comparison of mutation characteristics in both study cohorts
No	cohort	N mutations per tumor	missense	FS INDELS	nonFS INDELS	nonsense	MUT type per tumor	hydrophobic	charged	polar	MUT aa type per tumor		type of mutation & mutant amino acid role	mutations per case	training (N cases)	validation (N cases)	all cases	p-value (Chi sq)
1	training	1	1	0	0	0	missense	0	0	1	polar		missense	0	20	35	55	0.6986
2	training	2	2	0	0	0	missense	0	1	1	polar & charged			1	53	68	121
3	training	1	1	0	0	0	missense	1	0	0	hydrophobic			10	0	1	1
4	training	2	2	0	0	0	missense	0	0	2	polar			12	0	1	1
5	training	1	1	0	0	0	missense	0	0	1	polar			2	14	13	27
6	training	no mutation	no mutation	no mutation	no mutation	no mutation	no mutation	no mutation	no mutation	no mutation	no mutation			3	3	1	4
7	training	1	0	1	0	0	FS indel	0	1	0	charged			4	2	2	4
8	training	3	3	0	0	0	missense	0	1	2	polar & charged			5	1	2	3
9	training	1	1	0	0	0	missense	0	0	1	polar			56	0	1	1
10	training	1	1	0	0	0	missense	0	0	1	polar			6	0	2	2
11	training	5	5	0	0	0	missense	0	4	1	polar & charged			8	1	1	2
12	training	1	0	1	0	0	FS indel	1	0	0	hydrophobic			no mutation	39	63	102
13	training	1	1	0	0	0	missense	1	0	0	hydrophobic			all cases	133	190	323
14	training	1	1	0	0	0	missense	0	1	0	charged		FS INDELS					0.5042
15	training	no mutation	no mutation	no mutation	no mutation	no mutation	no mutation	no mutation	no mutation	no mutation	no mutation			0	77	96	173
16	training	1	1	0	0	0	missense	0	0	1	polar			1	17	30	47
17	training	no mutation	no mutation	no mutation	no mutation	no mutation	no mutation	no mutation	no mutation	no mutation	no mutation			2	0	1	1
18	training	4	3	1	0	0	missense; FS indel	1	0	3	hydro & polar			no mutation	39	63	102
19	training	1	0	0	0	1	nonsense	0	0	0	nonsense			all cases	133	190	323
20	training	1	0	1	0	0	FS indel	0	0	1	polar		nonsense					0.5892
21	training	1	1	0	0	0	missense	0	0	1	polar			0	80	99	179
22	training	2	2	0	0	0	missense	0	2	0	polar			1	13	25	38
23	training	2	2	0	0	0	missense	1	0	1	hydro & polar			2	1	2	3
24	training	1	1	0	0	0	missense	0	0	1	polar			4	0	1	1
25	training	1	0	0	0	1	nonsense	0	0	0	nonsense			no mutation	39	63	102
26	training	1	0	0	0	1	nonsense	0	0	0	nonsense			all cases	133	190	323
27	training	1	1	0	0	0	missense	0	0	1	polar		hydrophobic					0.6196
28	training	1	1	0	0	0	missense	0	0	1	polar			nonsense	66	96	162
29	training	1	1	0	0	0	missense	0	0	1	polar			1	24	23	47
30	training	3	3	0	0	0	missense	0	1	2	polar & charged			2	3	3	6
31	training	9	8	0	0	1	missense	3	0	5	hydro & polar			22	0	1	1
32	training	no mutation	no mutation	no mutation	no mutation	no mutation	no mutation	no mutation	no mutation	no mutation	no mutation			3	1	1	2
33	training	no mutation	no mutation	no mutation	no mutation	no mutation	no mutation	no mutation	no mutation	no mutation	no mutation			4	0	1	1
34	training	5	4	0	0	1	missense	1	1	2	all			5	0	2	2
35	training	1	1	0	0	0	missense	0	0	1	polar			no mutation	39	63	102
36	training	no mutation	no mutation	no mutation	no mutation	no mutation	no mutation	no mutation	no mutation	no mutation	no mutation			all cases	133	190	323
37	training	2	2	0	0	0	missense	1	1	0	hydro & charged		charged					0.7523
38	training	2	2	0	0	0	missense	0	1	1	polar & charged			0	62	84	146
39	training	1	0	1	0	0	FS indel	1	0	0	hydrophobic			1	28	36	64
40	training	1	1	0	0	0	missense	0	0	1	polar			18	0	1	1
41	training	no mutation	no mutation	no mutation	no mutation	no mutation	no mutation	no mutation	no mutation	no mutation	no mutation			2	3	2	5
42	training	no mutation	no mutation	no mutation	no mutation	no mutation	no mutation	no mutation	no mutation	no mutation	no mutation			3	0	2	2
43	training	1	0	1	0	0	FS indel	1	0	0	hydrophobic			4	1	1	2
44	training	no mutation	no mutation	no mutation	no mutation	no mutation	no mutation	no mutation	no mutation	no mutation	no mutation			5	0	1	1
45	training	no mutation	no mutation	no mutation	no mutation	no mutation	no mutation	no mutation	no mutation	no mutation	no mutation			no mutation	39	63	102
46	training	1	1	0	0	0	missense	0	0	1	polar			all cases	133	190	323
47	training	no mutation	no mutation	no mutation	no mutation	no mutation	no mutation	no mutation	no mutation	no mutation	no mutation		polar					0.4908
48	training	1	1	0	0	0	missense	1	0	0	hydrophobic			0	46	74	120
49	training	no mutation	no mutation	no mutation	no mutation	no mutation	no mutation	no mutation	no mutation	no mutation	no mutation			1	41	44	85
50	training	1	1	0	0	0	missense	0	0	1	polar			16	0	1	1
51	training	1	1	0	0	0	missense	0	0	1	polar			2	5	5	10
52	training	2	2	0	0	0	missense	1	1	0	hydro & charged			3	1	1	2
53	training	1	0	1	0	0	FS indel	0	1	0	charged			4	0	2	2
54	training	1	1	0	0	0	missense	0	0	1	polar			5	1	0	1
55	training	2	2	0	0	0	missense	0	1	1	polar & charged			no mutation	39	63	102
56	training	1	1	0	0	0	missense	1	0	0	hydrophobic			all cases	133	190	323
57	training	1	1	0	0	0	missense	0	0	1	polar
58	training	1	1	0	0	0	missense	0	1	0	charged
59	training	1	1	0	0	0	missense	0	0	1	polar
60	training	no mutation	no mutation	no mutation	no mutation	no mutation	no mutation	no mutation	no mutation	no mutation	no mutation
61	training	no mutation	no mutation	no mutation	no mutation	no mutation	no mutation	no mutation	no mutation	no mutation	no mutation
62	training	2	1	1	0	0	missense; FS indel	0	1	1	polar & charged
63	training	1	1	0	0	0	missense	0	1	0	charged
64	training	3	2	0	0	1	missense	0	0	2	polar
65	training	2	0	1	0	1	FS indel; nonsense	0	1	0	charged
66	training	1	1	0	0	0	missense	0	1	0	charged
67	training	1	1	0	0	0	missense	0	0	1	polar
68	training	4	2	1	0	1	missense; FS indel	0	2	1	polar & charged
69	training	1	0	0	0	1	nonsense	0	0	0	nonsense
70	training	1	1	0	0	0	missense	0	1	0	charged
71	training	no mutation	no mutation	no mutation	no mutation	no mutation	no mutation	no mutation	no mutation	no mutation	no mutation
72	training	1	1	0	0	0	missense	0	0	1	polar
73	training	3	1	1	0	1	missense; FS indel; nonsense	0	2	0	polar
74	training	1	1	0	0	0	missense	0	0	1	polar
75	training	1	1	0	0	0	missense	0	0	1	polar
76	training	1	1	0	0	0	missense	0	0	1	polar
77	training	2	2	0	0	0	missense	2	0	0	hydrophobic
78	training	1	0	0	1	0	nonFS indel	1	0	0	hydrophobic
79	training	no mutation	no mutation	no mutation	no mutation	no mutation	no mutation	no mutation	no mutation	no mutation	no mutation
80	training	1	0	0	0	1	nonsense	0	0	0	nonsense
81	training	no mutation	no mutation	no mutation	no mutation	no mutation	no mutation	no mutation	no mutation	no mutation	no mutation
82	training	no mutation	no mutation	no mutation	no mutation	no mutation	no mutation	no mutation	no mutation	no mutation	no mutation
83	training	1	1	0	0	0	missense	0	0	1	polar
84	training	no mutation	no mutation	no mutation	no mutation	no mutation	no mutation	no mutation	no mutation	no mutation	no mutation
85	training	1	1	0	0	0	missense	1	0	0	hydrophobic
86	training	no mutation	no mutation	no mutation	no mutation	no mutation	no mutation	no mutation	no mutation	no mutation	no mutation
87	training	1	0	1	0	0	FS indel	1	0	0	hydrophobic
88	training	no mutation	no mutation	no mutation	no mutation	no mutation	no mutation	no mutation	no mutation	no mutation	no mutation
89	training	no mutation	no mutation	no mutation	no mutation	no mutation	no mutation	no mutation	no mutation	no mutation	no mutation
90	training	2	2	0	0	0	missense	1	0	1	hydro & polar
91	training	no mutation	no mutation	no mutation	no mutation	no mutation	no mutation	no mutation	no mutation	no mutation	no mutation
92	training	1	1	0	0	0	missense	0	0	1	polar
93	training	1	1	0	0	0	missense	1	0	0	hydrophobic
94	training	1	1	0	0	0	missense	0	1	0	charged
95	training	no mutation	no mutation	no mutation	no mutation	no mutation	no mutation	no mutation	no mutation	no mutation	no mutation
96	training	1	1	0	0	0	missense	1	0	0	hydrophobic
97	training	no mutation	no mutation	no mutation	no mutation	no mutation	no mutation	no mutation	no mutation	no mutation	no mutation
98	training	no mutation	no mutation	no mutation	no mutation	no mutation	no mutation	no mutation	no mutation	no mutation	no mutation
99	training	1	1	0	0	0	missense	1	0	0	hydrophobic
100	training	1	1	0	0	0	missense	0	1	0	charged
101	training	1	1	0	0	0	missense	0	0	1	polar
102	training	1	1	0	0	0	missense	0	0	1	polar
103	training	2	2	0	0	0	missense	0	1	1	polar & charged
104	training	1	1	0	0	0	missense	0	1	0	charged
105	training	no mutation	no mutation	no mutation	no mutation	no mutation	no mutation	no mutation	no mutation	no mutation	no mutation
106	training	1	1	0	0	0	missense	0	1	0	charged
107	training	2	1	1	0	0	missense; FS indel	1	0	1	hydro & polar
108	training	1	0	1	0	0	FS indel	1	0	0	hydrophobic
109	training	no mutation	no mutation	no mutation	no mutation	no mutation	no mutation	no mutation	no mutation	no mutation	no mutation
110	training	1	1	0	0	0	missense	0	0	1	polar
111	training	1	0	1	0	0	FS indel	0	1	0	charged
112	training	2	1	1	0	0	missense; FS indel	1	1	0	hydro & charged
113	training	2	1	0	1	0	missense; nonFS indel	2	0	0	hydrophobic
114	training	no mutation	no mutation	no mutation	no mutation	no mutation	no mutation	no mutation	no mutation	no mutation	no mutation
115	training	1	1	0	0	0	missense	0	1	0	charged
116	training	no mutation	no mutation	no mutation	no mutation	no mutation	no mutation	no mutation	no mutation	no mutation	no mutation
117	training	6	4	0	0	2	missense	2	1	1	all
118	training	no mutation	no mutation	no mutation	no mutation	no mutation	no mutation	no mutation	no mutation	no mutation	no mutation
119	training	no mutation	no mutation	no mutation	no mutation	no mutation	no mutation	no mutation	no mutation	no mutation	no mutation
120	training	no mutation	no mutation	no mutation	no mutation	no mutation	no mutation	no mutation	no mutation	no mutation	no mutation
121	training	2	2	0	0	0	missense	1	1	0	hydro & charged
122	training	no mutation	no mutation	no mutation	no mutation	no mutation	no mutation	no mutation	no mutation	no mutation	no mutation
123	training	1	1	0	0	0	missense	1	0	0	hydrophobic
124	training	no mutation	no mutation	no mutation	no mutation	no mutation	no mutation	no mutation	no mutation	no mutation	no mutation
125	training	no mutation	no mutation	no mutation	no mutation	no mutation	no mutation	no mutation	no mutation	no mutation	no mutation
126	training	no mutation	no mutation	no mutation	no mutation	no mutation	no mutation	no mutation	no mutation	no mutation	no mutation
127	training	1	0	0	0	1	nonsense	0	0	0	nonsense
128	training	no mutation	no mutation	no mutation	no mutation	no mutation	no mutation	no mutation	no mutation	no mutation	no mutation
129	training	1	0	1	0	0	FS indel	0	1	0	charged
130	training	no mutation	no mutation	no mutation	no mutation	no mutation	no mutation	no mutation	no mutation	no mutation	no mutation
131	training	1	1	0	0	0	missense	0	0	1	polar
132	training	1	0	0	0	1	nonsense	0	0	0	nonsense
133	training	no mutation	no mutation	no mutation	no mutation	no mutation	no mutation	no mutation	no mutation	no mutation	no mutation
1	validation	1	1	0	0	0	missense	0	1	0	charged
2	validation	no mutation	no mutation	no mutation	no mutation	no mutation	no mutation	no mutation	no mutation	no mutation	no mutation
3	validation	1	1	0	0	0	missense	0	0	1	polar
4	validation	1	1	0	0	0	missense	0	1	0	charged
5	validation	5	5	0	0	0	missense	1	3	1	all
6	validation	1	1	0	0	0	missense	1	0	0	hydrophobic
7	validation	1	1	0	0	0	missense	0	0	1	polar
8	validation	no mutation	no mutation	no mutation	no mutation	no mutation	no mutation	no mutation	no mutation	no mutation	no mutation
9	validation	no mutation	no mutation	no mutation	no mutation	no mutation	no mutation	no mutation	no mutation	no mutation	no mutation
10	validation	1	1	0	0	0	missense	1	0	0	hydrophobic
11	validation	5	5	0	0	0	missense	0	1	4	polar & charged
12	validation	1	1	0	0	0	missense	0	0	1	polar
13	validation	2	2	0	0	0	missense	1	0	1	hydro & polar
14	validation	1	1	0	0	0	missense	1	0	0	hydrophobic
15	validation	1	0	0	0	1	nonsense	0	0	0	nonsense
16	validation	1	0	0	0	1	nonsense	0	0	0	nonsense
17	validation	2	1	0	0	1	missense; nonsense	0	1	0	charged
18	validation	no mutation	no mutation	no mutation	no mutation	no mutation	no mutation	no mutation	no mutation	no mutation	no mutation
19	validation	1	0	0	0	1	nonsense	0	0	0	nonsense
20	validation	2	2	0	0	0	missense	0	1	1	polar & charged
21	validation	1	1	0	0	0	missense	0	0	1	polar
22	validation	1	1	0	0	0	missense	0	1	0	charged
23	validation	no mutation	no mutation	no mutation	no mutation	no mutation	no mutation	no mutation	no mutation	no mutation	no mutation
24	validation	no mutation	no mutation	no mutation	no mutation	no mutation	no mutation	no mutation	no mutation	no mutation	no mutation
25	validation	1	1	0	0	0	missense	0	1	0	charged
26	validation	1	1	0	0	0	missense	0	1	0	charged
27	validation	1	0	1	0	0	FS indel	0	0	0	nonsense
28	validation	3	3	0	0	0	missense	2	0	1	hydro & polar
29	validation	1	1	0	0	0	missense	0	1	0	charged
30	validation	no mutation	no mutation	no mutation	no mutation	no mutation	no mutation	no mutation	no mutation	no mutation	no mutation
31	validation	1	1	0	0	0	missense	1	0	0	hydrophobic
32	validation	no mutation	no mutation	no mutation	no mutation	no mutation	no mutation	no mutation	no mutation	no mutation	no mutation
33	validation	2	2	0	0	0	missense	0	1	1	polar & charged
34	validation	1	0	1	0	0	FS indel	0	1	0	charged
35	validation	2	2	0	0	0	missense	0	1	1	polar & charged
36	validation	60	56	0	0	4	missense; nonsense	22	18	16	all
37	validation	1	1	0	0	0	missense	0	1	0	charged
38	validation	2	0	1	0	1	FS indel; nonsense	0	0	0	nonsense
39	validation	no mutation	no mutation	no mutation	no mutation	no mutation	no mutation	no mutation	no mutation	no mutation	no mutation
40	validation	2	1	0	0	1	missense; nonsense	1	0	0	hydrophobic
41	validation	no mutation	no mutation	no mutation	no mutation	no mutation	no mutation	no mutation	no mutation	no mutation	no mutation
42	validation	no mutation	no mutation	no mutation	no mutation	no mutation	no mutation	no mutation	no mutation	no mutation	no mutation
43	validation	1	0	1	0	0	FS indel	0	0	0	nonsense
44	validation	no mutation	no mutation	no mutation	no mutation	no mutation	no mutation	no mutation	no mutation	no mutation	no mutation
45	validation	no mutation	no mutation	no mutation	no mutation	no mutation	no mutation	no mutation	no mutation	no mutation	no mutation
46	validation	no mutation	no mutation	no mutation	no mutation	no mutation	no mutation	no mutation	no mutation	no mutation	no mutation
47	validation	1	1	0	0	0	missense	0	1	0	charged
48	validation	no mutation	no mutation	no mutation	no mutation	no mutation	no mutation	no mutation	no mutation	no mutation	no mutation
49	validation	8	8	0	0	0	missense	3	4	1	all
50	validation	no mutation	no mutation	no mutation	no mutation	no mutation	no mutation	no mutation	no mutation	no mutation	no mutation
51	validation	1	0	1	0	0	FS indel	0	0	0	nonsense
52	validation	no mutation	no mutation	no mutation	no mutation	no mutation	no mutation	no mutation	no mutation	no mutation	no mutation
53	validation	1	0	1	0	0	FS indel	0	0	0	nonsense
54	validation	2	0	0	0	2	nonsense	0	0	0	nonsense
55	validation	no mutation	no mutation	no mutation	no mutation	no mutation	no mutation	no mutation	no mutation	no mutation	no mutation
56	validation	1	1	0	0	0	missense	0	0	1	polar
57	validation	1	0	1	0	0	FS indel	0	0	1	polar
58	validation	1	0	1	0	0	FS indel	0	0	0	nonsense
59	validation	1	1	0	0	0	missense	1	0	0	hydrophobic
60	validation	1	0	1	0	0	FS indel	0	0	0	nonsense
61	validation	1	1	0	0	0	missense	0	1	0	charged
62	validation	no mutation	no mutation	no mutation	no mutation	no mutation	no mutation	no mutation	no mutation	no mutation	no mutation
63	validation	1	1	0	0	0	missense	0	0	1	polar
64	validation	2	1	0	0	1	missense; nonsense	0	1	0	charged
65	validation	1	1	0	0	0	missense	0	0	1	polar
66	validation	1	1	0	0	0	missense	0	1	0	charged
67	validation	no mutation	no mutation	no mutation	no mutation	no mutation	no mutation	no mutation	no mutation	no mutation	no mutation
68	validation	no mutation	no mutation	no mutation	no mutation	no mutation	no mutation	no mutation	no mutation	no mutation	no mutation
69	validation	2	1	1	0	0	missense; FS indel	0	0	1	polar
70	validation	1	1	0	0	0	missense	1	0	0	hydrophobic
71	validation	no mutation	no mutation	no mutation	no mutation	no mutation	no mutation	no mutation	no mutation	no mutation	no mutation
72	validation	no mutation	no mutation	no mutation	no mutation	no mutation	no mutation	no mutation	no mutation	no mutation	no mutation
73	validation	no mutation	no mutation	no mutation	no mutation	no mutation	no mutation	no mutation	no mutation	no mutation	no mutation
74	validation	1	1	0	0	0	missense	1	0	0	hydrophobic
75	validation	2	0	0	1	1	nonsense; nonFS indel	0	0	0	nonsense
76	validation	no mutation	no mutation	no mutation	no mutation	no mutation	no mutation	no mutation	no mutation	no mutation	no mutation
77	validation	1	0	0	0	1	nonsense	0	0	0	nonsense
78	validation	1	1	0	0	0	missense	0	0	1	polar
79	validation	1	1	0	0	0	missense	0	0	1	polar
80	validation	no mutation	no mutation	no mutation	no mutation	no mutation	no mutation	no mutation	no mutation	no mutation	no mutation
81	validation	1	1	0	0	0	missense	0	1	0	charged
82	validation	1	1	0	0	0	missense	1	0	0	hydrophobic
83	validation	no mutation	no mutation	no mutation	no mutation	no mutation	no mutation	no mutation	no mutation	no mutation	no mutation
84	validation	1	1	0	0	0	missense	1	0	0	hydrophobic
85	validation	no mutation	no mutation	no mutation	no mutation	no mutation	no mutation	no mutation	no mutation	no mutation	no mutation
86	validation	1	1	0	0	0	missense	0	0	1	polar
87	validation	1	1	0	0	0	missense	0	0	1	polar
88	validation	1	0	1	0	0	FS indel	0	0	0	nonsense
89	validation	1	1	0	0	0	missense	0	0	1	polar
90	validation	no mutation	no mutation	no mutation	no mutation	no mutation	no mutation	no mutation	no mutation	no mutation	no mutation
91	validation	1	1	0	0	0	missense	1	0	0	hydrophobic
92	validation	1	1	0	0	0	missense	0	0	1	polar
93	validation	1	0	0	0	1	nonsense	0	0	0	nonsense
94	validation	1	1	0	0	0	missense	0	0	1	polar
95	validation	1	0	1	0	0	FS indel	0	0	1	polar
96	validation	no mutation	no mutation	no mutation	no mutation	no mutation	no mutation	no mutation	no mutation	no mutation	no mutation
97	validation	no mutation	no mutation	no mutation	no mutation	no mutation	no mutation	no mutation	no mutation	no mutation	no mutation
98	validation	1	0	1	0	0	FS indel	0	0	0	nonsense
99	validation	3	2	0	0	1	missense; nonsense	0	1	1	polar & charged
100	validation	1	1	0	0	0	missense	1	0	0	hydrophobic
101	validation	2	2	0	0	0	missense	0	1	1	polar & charged
102	validation	no mutation	no mutation	no mutation	no mutation	no mutation	no mutation	no mutation	no mutation	no mutation	no mutation
103	validation	12	10	0	0	2	missense; nonsense	4	3	3	all
104	validation	6	4	1	0	1	missense; FS indel; nonsense	1	2	2	all
105	validation	no mutation	no mutation	no mutation	no mutation	no mutation	no mutation	no mutation	no mutation	no mutation	no mutation
106	validation	1	0	0	0	1	nonsense	0	0	0	nonsense
107	validation	1	0	1	0	0	FS indel	0	0	0	nonsense
108	validation	1	1	0	0	0	missense	0	0	1	polar
109	validation	1	1	0	0	0	missense	0	0	1	polar
110	validation	1	1	0	0	0	missense	0	0	1	polar
111	validation	1	1	0	0	0	missense	0	1	0	charged
112	validation	1	1	0	0	0	missense	0	0	1	polar
113	validation	no mutation	no mutation	no mutation	no mutation	no mutation	no mutation	no mutation	no mutation	no mutation	no mutation
114	validation	no mutation	no mutation	no mutation	no mutation	no mutation	no mutation	no mutation	no mutation	no mutation	no mutation
115	validation	1	1	0	0	0	missense	0	1	0	charged
116	validation	no mutation	no mutation	no mutation	no mutation	no mutation	no mutation	no mutation	no mutation	no mutation	no mutation
117	validation	no mutation	no mutation	no mutation	no mutation	no mutation	no mutation	no mutation	no mutation	no mutation	no mutation
118	validation	no mutation	no mutation	no mutation	no mutation	no mutation	no mutation	no mutation	no mutation	no mutation	no mutation
119	validation	no mutation	no mutation	no mutation	no mutation	no mutation	no mutation	no mutation	no mutation	no mutation	no mutation
120	validation	1	0	0	0	1	nonsense	0	0	0	nonsense
121	validation	1	1	0	0	0	missense	1	0	0	hydrophobic
122	validation	no mutation	no mutation	no mutation	no mutation	no mutation	no mutation	no mutation	no mutation	no mutation	no mutation
123	validation	2	1	1	0	0	missense; FS indel	0	0	1	polar
124	validation	1	1	0	0	0	missense	1	0	0	hydrophobic
125	validation	1	0	0	0	1	nonsense	0	0	0	nonsense
126	validation	no mutation	no mutation	no mutation	no mutation	no mutation	no mutation	no mutation	no mutation	no mutation	no mutation
127	validation	no mutation	no mutation	no mutation	no mutation	no mutation	no mutation	no mutation	no mutation	no mutation	no mutation
128	validation	13	12	0	0	1	missense; nonsense	5	5	2	all
129	validation	no mutation	no mutation	no mutation	no mutation	no mutation	no mutation	no mutation	no mutation	no mutation	no mutation
130	validation	2	2	0	0	0	missense	0	1	1	polar & charged
131	validation	no mutation	no mutation	no mutation	no mutation	no mutation	no mutation	no mutation	no mutation	no mutation	no mutation
132	validation	no mutation	no mutation	no mutation	no mutation	no mutation	no mutation	no mutation	no mutation	no mutation	no mutation
133	validation	1	1	0	0	0	missense	0	1	0	charged
134	validation	2	0	1	0	1	FS indel; nonsense	0	0	1	polar
135	validation	1	0	1	0	0	FS indel	0	0	0	nonsense
136	validation	no mutation	no mutation	no mutation	no mutation	no mutation	no mutation	no mutation	no mutation	no mutation	no mutation
137	validation	2	1	0	0	1	missense; nonsense	0	1	0	charged
138	validation	6	6	0	0	0	missense	5	1	0	hydro & charged
139	validation	1	1	0	0	0	missense	0	0	0	nonsense
140	validation	1	1	0	0	0	missense	0	0	1	polar
141	validation	0	1	0	0	0	missense	1	0	0	hydrophobic
142	validation	1	1	0	0	0	missense	0	1	0	charged
143	validation	2	2	0	0	0	missense	0	1	1	polar & charged
144	validation	2	1	1	0	0	missense; FS indel	0	0	2	polar
145	validation	no mutation	no mutation	no mutation	no mutation	no mutation	no mutation	no mutation	no mutation	no mutation	no mutation
146	validation	1	0	0	0	1	nonsense	0	0	0	nonsense
147	validation	1	0	0	0	1	nonsense	0	0	0	nonsense
148	validation	1	1	0	0	0	missense	1	0	0	hydrophobic
149	validation	4	4	0	0	0	missense	1	2	1	all
150	validation	no mutation	no mutation	no mutation	no mutation	no mutation	no mutation	no mutation	no mutation	no mutation	no mutation
151	validation	2	2	0	0	0	missense	1	1	0	hydro & charged
152	validation	no mutation	no mutation	no mutation	no mutation	no mutation	no mutation	no mutation	no mutation	no mutation	no mutation
153	validation	no mutation	no mutation	no mutation	no mutation	no mutation	no mutation	no mutation	no mutation	no mutation	no mutation
154	validation	1	1	0	0	0	missense	0	0	1	polar
155	validation	no mutation	no mutation	no mutation	no mutation	no mutation	no mutation	no mutation	no mutation	no mutation	no mutation
156	validation	1	1	0	0	0	missense	0	0	1	polar
157	validation	no mutation	no mutation	no mutation	no mutation	no mutation	no mutation	no mutation	no mutation	no mutation	no mutation
158	validation	3	1	1	0	1	missense; FS indel; nonsense	0	1	1	polar & charged
159	validation	no mutation	no mutation	no mutation	no mutation	no mutation	no mutation	no mutation	no mutation	no mutation	no mutation
160	validation	1	0	1	0	0	FS indel	0	0	0	nonsense
161	validation	1	0	1	0	0	FS indel	0	0	0	nonsense
162	validation	1	1	0	0	0	missense	0	0	1	polar
163	validation	no mutation	no mutation	no mutation	no mutation	no mutation	no mutation	no mutation	no mutation	no mutation	no mutation
164	validation	2	1	1	0	0	missense; FS indel	0	0	2	polar
165	validation	3	2	1	0	0	missense; FS indel	0	1	1	polar & charged
166	validation	no mutation	no mutation	no mutation	no mutation	no mutation	no mutation	no mutation	no mutation	no mutation	no mutation
167	validation	no mutation	no mutation	no mutation	no mutation	no mutation	no mutation	no mutation	no mutation	no mutation	no mutation
168	validation	no mutation	no mutation	no mutation	no mutation	no mutation	no mutation	no mutation	no mutation	no mutation	no mutation
169	validation	1	1	0	0	0	missense	0	0	1	polar
170	validation	0	1	0	0	0	missense	0	1	0	charged
171	validation	1	0	1	0	0	FS indel	0	0	0	nonsense
172	validation	no mutation	no mutation	no mutation	no mutation	no mutation	no mutation	no mutation	no mutation	no mutation	no mutation
173	validation	2	2	0	0	0	missense	2	0	0	hydrophobic
174	validation	1	0	0	0	1	nonsense	0	0	0	nonsense
175	validation	1	0	1	0	0	FS indel	0	0	0	nonsense
176	validation	4	2	1	0	1	missense; FS indel; nonsense	1	1	0	hydro & charged
177	validation	7	6	1	0	0	missense; FS indel	2	0	4	hydro & polar
178	validation	2	1	0	0	1	missense; nonsense	0	1	0	charged
179	validation	2	1	1	0	0	missense; FS indel	0	0	2	polar
180	validation	1	0	0	0	1	nonsense	0	0	0	nonsense
181	validation	no mutation	no mutation	no mutation	no mutation	no mutation	no mutation	no mutation	no mutation	no mutation	no mutation
182	validation	2	0	2	0	0	FS indel	0	0	1	polar
183	validation	1	1	0	0	0	missense	0	1	0	charged
184	validation	no mutation	no mutation	no mutation	no mutation	no mutation	no mutation	no mutation	no mutation	no mutation	no mutation
185	validation	1	0	1	0	0	FS indel	0	0	0	nonsense
186	validation	no mutation	no mutation	no mutation	no mutation	no mutation	no mutation	no mutation	no mutation	no mutation	no mutation
187	validation	1	1	0	0	0	missense	0	1	0	charged
188	validation	no mutation	no mutation	no mutation	no mutation	no mutation	no mutation	no mutation	no mutation	no mutation	no mutation
189	validation	2	2	0	0	0	missense	1	0	1	hydro & polar
190	validation	no mutation	no mutation	no mutation	no mutation	no mutation	no mutation	no mutation	no mutation	no mutation	no mutation
